# Supplementary material for: Effect of Ultrasonic-Assisted Extraction on the Structural and Physiological Activity of Jackfruit Polysaccharides
Source: Foods. 2026 Jan 2;15(1):132. doi: 10.3390/foods15010132 (PMC12785949; doi:10.3390/foods15010132)
Supplement: Supplementary file 1 [file foods-15-00132-s001.zip]

Archive with 1 entries (1 files):
- foods-4032607-supplementary.pdf
